# Supplementary material for: A virtual climate library of surface temperature over North America for 1979–2015
Source: Sci Data. 2017 Oct 17;4:170155. doi: 10.1038/sdata.2017.155 (PMC5644371; doi:10.1038/sdata.2017.155)
Supplement: Supplementary file 1 [file sdata2017155-isa1.zip]

Archive with 3 entries (3 files):
- i_Investigation.txt
- s_study_Kravtsov.txt
- a_assay_Kravtsov.txt
