# Supplementary material for: A virtual climate library of surface temperature over North America for 1979–2015
Source: Sci Data. 2017 Oct 17;4:170155. doi: 10.1038/sdata.2017.155 (PMC5644371; doi:10.1038/sdata.2017.155)
Supplement: Supplementary file 1 [file sdata2017155-isa1.zip › i_Investigation.txt]

# Investigation File generated for Scientific Data with Investigation File Authoring Tool version 0.1.0 on 20/09/2017 - This metadata file is CC0
ONTOLOGY SOURCE REFERENCE
Term Source Name	GAZ	ERO	OBI	ENVO	MS
Term Source File	http://data.bioontology.org/ontologies/GAZ	http://data.bioontology.org/ontologies/ERO	http://data.bioontology.org/ontologies/OBI	http://data.bioontology.org/ontologies/ENVO	http://data.bioontology.org/ontologies/MS
Term Source Version	$Revision: 1.512 $	2013-08-02	2014-08-18		4.0.1
Term Source Description	Gazetteer	Eagle-I Research Resource Ontology	Ontology for Biomedical Investigations	Environment Ontology	Mass Spectrometry Ontology
INVESTIGATION
Investigation Identifier
Investigation Title
Investigation Description
Investigation Submission Date
Investigation Public Release Date
INVESTIGATION PUBLICATIONS
Investigation PubMed ID
Investigation Publication DOI
Investigation Publication Author List
Investigation Publication Title
Investigation Publication Status
Investigation Publication Status Term Accession Number
Investigation Publication Status Term Source REF
INVESTIGATION CONTACTS
Investigation Person Last Name
Investigation Person Mid Initials
Investigation Person First Name
Investigation Person Address
Investigation Person Phone
Investigation Person Fax
Investigation Person Email
Investigation Person Affiliation
Investigation Person Roles
Investigation Person Roles Term Accession Number
Investigation Person Roles Term Source REF
STUDY
Study Identifier	10.1038/sdata.2017.155
Study Title	A virtual climate library of surface temperature over North America for 1979–2015
Study Submission Date	12/05/2017
Study Public Release Date	17/10/2017
Study Description	http://www.nature.com/articles/sdata2017155#abstract
Study File Name	s_study_Kravtsov.txt
Comment[Subject Keywords]	//;/;///
Comment[Manuscript Licence]	CC BY-4.0
Comment[Experimental Metadata Licence]	CC0
Comment[Supplementary Information File Name]		Supplementary Figures	Supplementary Information	Supplemental Script 1
Comment[Supplementary Information File Type]	x-zip-compressed	pdf	pdf	plain
Comment[Supplementary Information File URL]	http://www.nature.com/articles/sdata2017155#supplementary-information	http://www.nature.com/articles/sdata2017155#supplementary-information	http://www.nature.com/articles/sdata2017155#supplementary-information	http://www.nature.com/articles/sdata2017155#supplementary-information
Comment[Data Repository]	figshare
Comment[Data Record Accession]	doi:10.6084/m9.figshare.c.3757208
Comment[Data Record URI]	http://dx.doi.org/10.6084/m9.figshare.c.3757208
STUDY DESIGN DESCRIPTORS
Study Design Type	source-based data analysis objective	time series design
Study Design Type Term Accession Number	ERO:0100121	OBI:0500020
Study Design Type Term Source REF	ERO	OBI
STUDY PUBLICATIONS
Study PubMed ID
Study Publication DOI
Study Publication Author List
Study Publication Title
Study Publication Status
Study Publication Status Term Accession Number
Study Publication Status Term Source REF
STUDY FACTORS
Study Factor Name	year
Study Factor Type	temporal_interval
Study Factor Type Term Accession Number	http://www.ifomis.org/bfo/1.1/span#TemporalInterval
Study Factor Type Term Source REF	ERO
STUDY ASSAYS
Study Assay Measurement Type	temperature of air
Study Assay Measurement Type Term Accession Number	ENVO:09200001
Study Assay Measurement Type Term Source REF	ENVO
Study Assay Technology Type	computational modeling technique
Study Assay Technology Type Term Accession Number	ERO:0001251
Study Assay Technology Type Term Source REF	ERO
Study Assay Technology Platform	""
Study Assay File Name	a_assay_Kravtsov.txt
STUDY PROTOCOLS
Study Protocol Name	Empirical model input data	Model calibration	Stochastic simulation
Study Protocol Type	database source	calibration	data transformation
Study Protocol Type Term Accession Number	MS:1001012	OBI:0000818	OBI:0200000
Study Protocol Type Term Source REF	MS	OBI	OBI
Study Protocol Description			
Study Protocol URI	""	""	""
Study Protocol Version			
Study Protocol Parameters Name	""	""	""
Study Protocol Parameters Name Term Accession Number	""	""	""
Study Protocol Parameters Name Term Source REF	""	""	""
Study Protocol Components Name	""	""	""
Study Protocol Components Type	""	""	""
Study Protocol Components Type Term Accession Number	""	""	""
Study Protocol Components Type Term Source REF	""	""	""
STUDY CONTACTS
Study Person Last Name	Kravtsov	Roebber	Brazauskas
Study Person First Name	Sergey	Paul	Vytaras
Study Person Mid Initials			
Study Person Email	kravtsov@uwm.edu	""	""
Study Person Phone			
Study Person Fax			
Study Person Address			
Study Person Affiliation	Department of Mathematical Sciences, University of Wisconsin-Milwaukee, Milwaukee, WI 53217, USA	Department of Mathematical Sciences, University of Wisconsin-Milwaukee, Milwaukee, WI 53217, USA	Department of Mathematical Sciences, University of Wisconsin-Milwaukee, Milwaukee, WI 53217, USA
Study Person Roles			
Study Person Roles Term Accession Number			
Study Person Roles Term Source REF			
Comment[Study Person ORCID]	0000-0003-3653-9596		
Comment[Funder]			
Comment[FundRef ID]			
Comment[Funder Term Source REF]			
Comment[Grant Identifier]			
