# Supplementary material for: A virtual climate library of surface temperature over North America for 1979–2015
Source: Sci Data. 2017 Oct 17;4:170155. doi: 10.1038/sdata.2017.155 (PMC5644371; doi:10.1038/sdata.2017.155)
Supplement: Supplementary file 1 [file sdata2017155-isa1.zip › s_study_Kravtsov.txt]

Source Name	Comment[data source URL]	Characteristics[geographical location]	Term Source REF	Term Accession Number	Protocol REF	Sample Name	Factor Value[year]
National Center for Environmental Prediction North American Regional Reanalysis_NARR	http://www.esrl.noaa.gov/psd/data/gridded/data.narr.html	North America	GAZ	GAZ:00000458	Empirical model input data	surface air temperature_SAT	1979/2015
Northern Hemisphere mean temperature_NHT	https://data.giss.nasa.gov/gistemp	North America	GAZ	GAZ:00000458	Empirical model input data	surface air temperature_SAT	1979/2015
Atlantic Multidecadal Oscillation index_AMO	http://www.esrl.noaa.gov/psd/data/timeseries/AMO/	North America	GAZ	GAZ:00000458	Empirical model input data	surface air temperature_SAT	1979/2015
Pacific Decadal Oscillation index_PDO	http://jisao.washington.edu/pdo/PDO.latest	North America	GAZ	GAZ:00000458	Empirical model input data	surface air temperature_SAT	1979/2015
Nino3.4 index_ENSO	http://www.esrl.noaa.gov/psd/data/climateindices/list	North America	GAZ	GAZ:00000458	Empirical model input data	surface air temperature_SAT	1979/2015
