# Supplementary material for: A virtual climate library of surface temperature over North America for 1979–2015
Source: Sci Data. 2017 Oct 17;4:170155. doi: 10.1038/sdata.2017.155 (PMC5644371; doi:10.1038/sdata.2017.155)
Supplement: Supplementary file 1 [file sdata2017155-isa1.zip › a_assay_Kravtsov.txt]

Sample Name	Protocol REF	Protocol REF	Assay Name	Raw Data File	Comment[Data Repository]	Comment[Data Record Accession]	Comment[Data Record URI]	Factor Value[year]
surface air temperature_SAT	Model calibration	Stochastic simulation	air.2m.1979	air.2m.1979.nc	figshare	doi:10.6084/m9.figshare.c.3757208	http://dx.doi.org/10.6084/m9.figshare.c.3757208	1979
surface air temperature_SAT	Model calibration	Stochastic simulation	air.2m.1980	air.2m.1980.nc	figshare	doi:10.6084/m9.figshare.c.3757208	http://dx.doi.org/10.6084/m9.figshare.c.3757208	1980
surface air temperature_SAT	Model calibration	Stochastic simulation	air.2m.1981	air.2m.1981.nc	figshare	doi:10.6084/m9.figshare.c.3757208	http://dx.doi.org/10.6084/m9.figshare.c.3757208	1981
surface air temperature_SAT	Model calibration	Stochastic simulation	air.2m.1982	air.2m.1982.nc	figshare	doi:10.6084/m9.figshare.c.3757208	http://dx.doi.org/10.6084/m9.figshare.c.3757208	1982
surface air temperature_SAT	Model calibration	Stochastic simulation	air.2m.1983	air.2m.1983.nc	figshare	doi:10.6084/m9.figshare.c.3757208	http://dx.doi.org/10.6084/m9.figshare.c.3757208	1983
surface air temperature_SAT	Model calibration	Stochastic simulation	air.2m.1984	air.2m.1984.nc	figshare	doi:10.6084/m9.figshare.c.3757208	http://dx.doi.org/10.6084/m9.figshare.c.3757208	1984
surface air temperature_SAT	Model calibration	Stochastic simulation	air.2m.1985	air.2m.1985.nc	figshare	doi:10.6084/m9.figshare.c.3757208	http://dx.doi.org/10.6084/m9.figshare.c.3757208	1985
surface air temperature_SAT	Model calibration	Stochastic simulation	air.2m.1986	air.2m.1986.nc	figshare	doi:10.6084/m9.figshare.c.3757208	http://dx.doi.org/10.6084/m9.figshare.c.3757208	1986
surface air temperature_SAT	Model calibration	Stochastic simulation	air.2m.1987	air.2m.1987.nc	figshare	doi:10.6084/m9.figshare.c.3757208	http://dx.doi.org/10.6084/m9.figshare.c.3757208	1987
surface air temperature_SAT	Model calibration	Stochastic simulation	air.2m.1988	air.2m.1988.nc	figshare	doi:10.6084/m9.figshare.c.3757208	http://dx.doi.org/10.6084/m9.figshare.c.3757208	1988
surface air temperature_SAT	Model calibration	Stochastic simulation	air.2m.1989	air.2m.1989.nc	figshare	doi:10.6084/m9.figshare.c.3757208	http://dx.doi.org/10.6084/m9.figshare.c.3757208	1989
surface air temperature_SAT	Model calibration	Stochastic simulation	air.2m.1990	air.2m.1990.nc	figshare	doi:10.6084/m9.figshare.c.3757208	http://dx.doi.org/10.6084/m9.figshare.c.3757208	1990
surface air temperature_SAT	Model calibration	Stochastic simulation	air.2m.1991	air.2m.1991.nc	figshare	doi:10.6084/m9.figshare.c.3757208	http://dx.doi.org/10.6084/m9.figshare.c.3757208	1991
surface air temperature_SAT	Model calibration	Stochastic simulation	air.2m.1992	air.2m.1992.nc	figshare	doi:10.6084/m9.figshare.c.3757208	http://dx.doi.org/10.6084/m9.figshare.c.3757208	1992
surface air temperature_SAT	Model calibration	Stochastic simulation	air.2m.1993	air.2m.1993.nc	figshare	doi:10.6084/m9.figshare.c.3757208	http://dx.doi.org/10.6084/m9.figshare.c.3757208	1993
surface air temperature_SAT	Model calibration	Stochastic simulation	air.2m.1994	air.2m.1994.nc	figshare	doi:10.6084/m9.figshare.c.3757208	http://dx.doi.org/10.6084/m9.figshare.c.3757208	1994
surface air temperature_SAT	Model calibration	Stochastic simulation	air.2m.1995	air.2m.1995.nc	figshare	doi:10.6084/m9.figshare.c.3757208	http://dx.doi.org/10.6084/m9.figshare.c.3757208	1995
surface air temperature_SAT	Model calibration	Stochastic simulation	air.2m.1996	air.2m.1996.nc	figshare	doi:10.6084/m9.figshare.c.3757208	http://dx.doi.org/10.6084/m9.figshare.c.3757208	1996
surface air temperature_SAT	Model calibration	Stochastic simulation	air.2m.1997	air.2m.1997.nc	figshare	doi:10.6084/m9.figshare.c.3757208	http://dx.doi.org/10.6084/m9.figshare.c.3757208	1997
surface air temperature_SAT	Model calibration	Stochastic simulation	air.2m.1998	air.2m.1998.nc	figshare	doi:10.6084/m9.figshare.c.3757208	http://dx.doi.org/10.6084/m9.figshare.c.3757208	1998
surface air temperature_SAT	Model calibration	Stochastic simulation	air.2m.1999	air.2m.1999.nc	figshare	doi:10.6084/m9.figshare.c.3757208	http://dx.doi.org/10.6084/m9.figshare.c.3757208	1999
surface air temperature_SAT	Model calibration	Stochastic simulation	air.2m.2000	air.2m.2000.nc	figshare	doi:10.6084/m9.figshare.c.3757208	http://dx.doi.org/10.6084/m9.figshare.c.3757208	2000
surface air temperature_SAT	Model calibration	Stochastic simulation	air.2m.2001	air.2m.2001.nc	figshare	doi:10.6084/m9.figshare.c.3757208	http://dx.doi.org/10.6084/m9.figshare.c.3757208	2001
surface air temperature_SAT	Model calibration	Stochastic simulation	air.2m.2002	air.2m.2002.nc	figshare	doi:10.6084/m9.figshare.c.3757208	http://dx.doi.org/10.6084/m9.figshare.c.3757208	2002
surface air temperature_SAT	Model calibration	Stochastic simulation	air.2m.2003	air.2m.2003.nc	figshare	doi:10.6084/m9.figshare.c.3757208	http://dx.doi.org/10.6084/m9.figshare.c.3757208	2003
surface air temperature_SAT	Model calibration	Stochastic simulation	air.2m.2004	air.2m.2004.nc	figshare	doi:10.6084/m9.figshare.c.3757208	http://dx.doi.org/10.6084/m9.figshare.c.3757208	2004
surface air temperature_SAT	Model calibration	Stochastic simulation	air.2m.2005	air.2m.2005.nc	figshare	doi:10.6084/m9.figshare.c.3757208	http://dx.doi.org/10.6084/m9.figshare.c.3757208	2005
surface air temperature_SAT	Model calibration	Stochastic simulation	air.2m.2006	air.2m.2006.nc	figshare	doi:10.6084/m9.figshare.c.3757208	http://dx.doi.org/10.6084/m9.figshare.c.3757208	2006
surface air temperature_SAT	Model calibration	Stochastic simulation	air.2m.2007	air.2m.2007.nc	figshare	doi:10.6084/m9.figshare.c.3757208	http://dx.doi.org/10.6084/m9.figshare.c.3757208	2007
surface air temperature_SAT	Model calibration	Stochastic simulation	air.2m.2008	air.2m.2008.nc	figshare	doi:10.6084/m9.figshare.c.3757208	http://dx.doi.org/10.6084/m9.figshare.c.3757208	2008
surface air temperature_SAT	Model calibration	Stochastic simulation	air.2m.2009	air.2m.2009.nc	figshare	doi:10.6084/m9.figshare.c.3757208	http://dx.doi.org/10.6084/m9.figshare.c.3757208	2009
surface air temperature_SAT	Model calibration	Stochastic simulation	air.2m.2010	air.2m.2010.nc	figshare	doi:10.6084/m9.figshare.c.3757208	http://dx.doi.org/10.6084/m9.figshare.c.3757208	2010
surface air temperature_SAT	Model calibration	Stochastic simulation	air.2m.2011	air.2m.2011.nc	figshare	doi:10.6084/m9.figshare.c.3757208	http://dx.doi.org/10.6084/m9.figshare.c.3757208	2011
surface air temperature_SAT	Model calibration	Stochastic simulation	air.2m.2012	air.2m.2012.nc	figshare	doi:10.6084/m9.figshare.c.3757208	http://dx.doi.org/10.6084/m9.figshare.c.3757208	2012
surface air temperature_SAT	Model calibration	Stochastic simulation	air.2m.2013	air.2m.2013.nc	figshare	doi:10.6084/m9.figshare.c.3757208	http://dx.doi.org/10.6084/m9.figshare.c.3757208	2013
surface air temperature_SAT	Model calibration	Stochastic simulation	air.2m.2014	air.2m.2014.nc	figshare	doi:10.6084/m9.figshare.c.3757208	http://dx.doi.org/10.6084/m9.figshare.c.3757208	2014
surface air temperature_SAT	Model calibration	Stochastic simulation	air.2m.2015	air.2m.2015.nc	figshare	doi:10.6084/m9.figshare.c.3757208	http://dx.doi.org/10.6084/m9.figshare.c.3757208	2015
