# Supplementary material for: A virtual climate library of surface temperature over North America for 1979–2015
Source: Sci Data. 2017 Oct 17;4:170155. doi: 10.1038/sdata.2017.155 (PMC5644371; doi:10.1038/sdata.2017.155)
Supplement: Supplemental Script 1 [file sdata2017155-s4.txt]

%
%
% “SupplementalScript1.m": an example of reading and plotting the SAT data
%
%
% April 25, 2017
%*************************************************************************
%
%
%
% Plot 1979 annual mean for observations and one of the model simulations
%
%
cd ../Tmax_observed_nc %change to the appropriate directory

year=1979;
T2=ncread(sprintf('air.2m.%d.nc',year),'air');           % read SAT
T2(abs(T2)>1e30)=NaN;
T2=T2-273;
nlat=double(ncread(sprintf('air.2m.%d.nc',year),'lat')); 
nlon=double(ncread(sprintf('air.2m.%d.nc',year),'lon')); % read coordinates
cd ../M_FILES
T2m=double(squeeze(mean(T2,3))); % compute mean SAT
%
% Plotting
%
figure
axesm('eqdcylin','maplatlimit',[0 80],'maplonlimit',[-200 -10]);       
pcolorm(nlat,nlon,T2m)          % pseudocolor plot "stretched" to the grid    
colorbar('horizontal','fontsize',16)
load coast
plotm(lat,long,'k') 

%
% Now one of the simulated realizations:
% 
cd ../Tmax_simulated_nc/Tmax_simul11-20
year=1979;
T2=ncread(sprintf('air.2m.%d.nc',year),'air');
T2=squeeze(T2(:,:,:,5)); %15th simulation
T2(abs(T2)>1e30)=NaN;
T2=T2-273;
nlat=double(ncread(sprintf('air.2m.%d.nc',year),'lat'));
nlon=double(ncread(sprintf('air.2m.%d.nc',year),'lon'));
cd ../../M_FILES
T2m1=double(squeeze(mean(T2,3)));

figure
axesm('eqdcylin','maplatlimit',[0 80],'maplonlimit',[-200 -10]);     
pcolorm(nlat,nlon,T2m1)                                            
colorbar('horizontal','fontsize',16)
plotm(lat,long,'k') 

%**********************************************************************
% Plot the difference too:
%

figure
axesm('eqdcylin','maplatlimit',[0 80],'maplonlimit',[-200 -10]);     
pcolorm(nlat,nlon,T2m1-T2m)                                          
colorbar('horizontal','fontsize',16)
plotm(lat,long,'k') 

%
% end of script
%
